# Supplementary material for: Sediment eDNA metabarcoding reveals the endemism in benthic foraminifera from Arctic methane cold seepages
Source: ISME Commun. 2025 Apr 2;5(1):ycaf058. doi: 10.1093/ismeco/ycaf058 (PMC12700162; doi:10.1093/ismeco/ycaf058)
Supplement: Table_S1_ycaf058 [file table_s1_ycaf058.xlsx]

## Sheet: Table S1
Table S1: Table including sample details (metadata) such as short names, cruise id, stations, habitat, coordinates and files names as published in SRA (ncbi). The sulfate concentration value for Svyat-06-pusc04 are anomalous higher than other microbial mats likely due to some seawater intrusion. When sulfate data was not available, we used the value from the nearest core except for Svyat-09_pusc0…
Short Sample name	Cruise	Station	Dive_core	Site	Habitat	Abreviation	latitude	longitude	Collection Date	water depth (m)	eDNA	pore-water	SO4(nM) for RDA	notes on SO4 values	File name NCBI forward	File name NCBI reverse
HMMV-23-blac01	CAGE21_1	KH06	23_blac01	Håkon Mosby	reference outside	Ref. out	72.0009	14.7357	2021-06-06	1260	x		28.6	values from twin core: HMMV-23-pusc01 at 14 cm	CAGE21_1_HMMV-23-blac01_fwd.fastq.gz	CAGE21_1_HMMV-23-blac01_rev.fastq.gz
HMMV-23-BlaC03	CAGE21_1	KH06	23_blac03	Håkon Mosby	microbial mat	Mat	72.0043	14.7245	2021-06-06	1254	x		0.6	values from twin core: HMMV-23-pusc06 at 13 cm	CAGE21_1_HMMV-23-BlaC03_fwd.fastq.gz	CAGE21_1_HMMV-23-BlaC03_rev.fastq.gz
HMMV-23-pusc01	CAGE21_1	KH06	23_pusc01	Håkon Mosby	reference outside	Ref. out	72.0009	14.7357	2021-06-06	1260		x			---	---
HMMV-23-pusc03	CAGE21_1	KH06	23_pusc03	Håkon Mosby	microbial mat	Mat	72.0031	14.7302	2021-06-06	1255		x			---	---
HMMV-23-pusc04	CAGE21_1	KH06	23_Pusc04	Håkon Mosby	microbial mat	Mat	72.0031	14.7301	2021-06-06	1256		x			---	---
HMMV-23-pusc06	CAGE21_1	KH06	23_pusc06	Håkon Mosby	microbial mat	Mat	72.0044	14.7245	2021-06-06	1252		x			---	---
HMMV-24-blac04	CAGE21_1	KH06	24_blac04	Håkon Mosby	reference outside	Ref. out	72.018	14.7035	2021-06-06	1262	x		29.5	values from twin core:HMMV-24-pusc07 at 12 cm	CAGE21_1_HMMV-24-blac04_fwd.fastq.gz	CAGE21_1_HMMV-24-blac04_rev.fastq.gz
HMMV-24-pusc07	CAGE21_1	KH06	24_pusc07	Håkon Mosby	reference outside	Ref. out	72.018	14.7935	2021-06-06	1262		x
HMMV-25-blac05	CAGE21_1	KH06	25_blac05	Håkon Mosby	microbial mat	Mat	72.0052	14.7321	2021-06-07	1252	x				CAGE21_1_HMMV-25-blac05_fwd.fastq.gz	CAGE21_1_HMMV-25-blac05_rev.fastq.gz
Svyat-05-pusc03	CAGE21_1	KH04	05_pusc03	Svyatogor	mixed microbial mat_tub	Mat_tub	78.3925	5.08319	2021-05-26	1928	x	x	24.6	at 13 cm	CAGE21_1_Svyat-05-pusc03_fwd.fastq.gz	CAGE21_1_Svyat-05-pusc03_rev.fastq.gz
Svyat-06-pusc04	CAGE21_1	KH04	06_pusc04	Svyatogor	microbial mat	Mat	78.3925	5.0832	2021-05-27	1928	x		18.9	at 16cm	CAGE21_1_Svyat-06-pusc04_fwd.fastq.gz	CAGE21_1_Svyat-06-pusc04_rev.fastq.gz
Svyat-06-pusc07b	CAGE21_1	KH04	06_pusc07b	Svyatogor	reference inside	Ref. in	78.3925	5.0835	2021-05-27	1925.67	x	x	25.8	at 16cm	CAGE21_1_Svyat-06-pusc07b_fwd.fastq.gz	CAGE21_1_Svyat-06-pusc07b_rev.fastq.gz
WSM-03_blac01	CAGE21_1	KH02	03_blac01	West Svalbard Margin	microbial mat	Mat	78.6906	8.28567	2021-05-25	872		x			---	---
WSM-03_blac02	CAGE21_1	KH02	03_blac02	West Svalbard Margin	microbial mat	Mat	78.6907	8.2857	2021-05-25	872	x		1.7	values from twin core: WSM-03_blac01 at 15cm	CAGE21_1_WSM-03_blac02_fwd.fastq.gz	CAGE21_1_WSM-03_blac02_rev.fastq.gz
Svyat-08-blac03	CAGE21_1	KH04	08-blac03	Svyatogor	microbial mat	Mat	78.3925	5.08345	2021-05-28	1943		x			---	---
Svyat-09_pusc05	CAGE22_2	KH04	09_PC05	Svyatogor	microbial mat	Mat	78.3926	5.08273	2022-05-19	1933	x		1.2	values from Svyat-08-blac03 at 6cm	CAGE22_2_Svyat-09_pusc05_fwd.fastq.gz	CAGE22_2_Svyat-09_pusc05_rev.fastq.gz
Svyat-09-blac02	CAGE22_2	KH04	09_BC02	Svyatogor	microbial mat	Mat	78.3926	5.08268	2022-05-19	1933	x		1.2	values from Svyat-08-blac03 at 6cm	CAGE22_2_Svyat-09-blac02_fwd.fastq.gz	CAGE22_2_Svyat-09-blac02_rev.fastq.gz
Svyat-11_blac01	CAGE22_2	KH04	11_BC01	Svyatogor	tubeworms	Tub	78.392	5.08435	2022-05-20	1944	x				CAGE22_2_Svyat-11_blac01_fwd.fastq.gz	CAGE22_2_Svyat-11_blac01_rev.fastq.gz
Svyat-11_blac02	CAGE22_2	KH04	11_BC02	Svyatogor	tubeworms	Tub	78.392	5.0843	2022-05-20	1944	x	x	27.38	at 9cm	CAGE22_2_Svyat-11_blac02_fwd.fastq.gz	CAGE22_2_Svyat-11_blac02_rev.fastq.gz
Svyat-11_pusc05	CAGE22_2	KH04	11_PC05	Svyatogor	reference inside	Ref. in	78.392	5.0843	2022-05-20	1944	x				CAGE22_2_Svyat-11_pusc05_fwd.fastq.gz	CAGE22_2_Svyat-11_pusc05_rev.fastq.gz
Svyat-11_pusc10	CAGE22_2	KH04	11_PC11	Svyatogor	reference inside	Ref. in	78.392	5.0843	2022-05-20	1944	x	x	24.52	at 11 cm	CAGE22_2_Svyat-11_pusc11_fwd.fastq.gz	CAGE22_2_Svyat-11_pusc11_rev.fastq.gz
Svyat-MUC_MUC2_1	CAGE22_2	KH04	MUC_MUC2_1	Svyatogor	reference outside	Ref. out	78.4085	5.2376	2022-05-19	1933	x				CAGE22_2_Svyat-MUC_MUC2_1_fwd.fastq.gz	CAGE22_2_Svyat-MUC_MUC2_1_rev.fastq.gz
Svyat-MUC_MUC2_2	CAGE22_2	KH04	MUC_MUC2_2	Svyatogor	reference outside	Ref. out	78.4085	5.2376	2022-05-19	1933	x				CAGE22_2_Svyat-MUC_MUC2_2_fwd.fastq.gz	CAGE22_2_Svyat-MUC_MUC2_2_rev.fastq.gz
Svyat-MUC_MUC2_3	CAGE22_2	KH04	MUC_MUC2_3	Svyatogor	reference outside	Ref. out	78.4085	5.2376	2022-05-19	1933	x				CAGE22_2_Svyat-MUC_MUC2_3_fwd.fastq.gz	CAGE22_2_Svyat-MUC_MUC2_3_rev.fastq.gz
Svyat-MUC1_C4	CAGE22_2	KH04	MUC1_Core4	Svyatogor	reference outside	Ref. out	78.4084	5.23956	2022-05-19	1958	x	x	27.24	at 13cm	CAGE22_2_Svyat-MUC1_C4_fwd.fastq.gz	CAGE22_2_Svyat-MUC1_C4_rev.fastq.gz
Vest-05_blac01	CAGE22_2	KH03	05_BC01	Vestnesa	mixed microbial mat_tub	Mat_tub	78.7011	7.01258	2022-05-16	1390	x	x	27.8	at 16cm	CAGE22_2_Vest-05_blac01_fwd.fastq.gz	CAGE22_2_Vest-05_blac01_rev.fastq.gz
Vest-06_blac02	CAGE22_2	KH03	06_BC02	Vestnesa	microbial mat	Mat	78.701	7.01422	2022-05-16	1390	x	x	0.79	at 14 cm	CAGE22_2_Vest-06_blac02_fwd.fastq.gz	CAGE22_2_Vest-06_blac02_rev.fastq.gz
Vest-06_blac03A	CAGE22_2	KH03	06_BC03A	Vestnesa	mixed microbial mat_gast	Mat_gast	78.7012	7.01169	2022-05-16	1390	x	x	12.5	Values from twin core: Vest-06_blac03B at 15 cm	CAGE22_2_Vest-06_blac03A_fwd.fastq.gz	CAGE22_2_Vest-06_blac03A_rev.fastq.gz
Vest-06_blac03B	CAGE22_2	KH03	06_BC03B	Vestnesa	microbial mat	Mat	78.7012	7.01169	2022-05-16	1390	x	x	0.79	Values from Vest-06_blac02 at 14 cm	CAGE22_2_Vest-06_blac03B_fwd.fastq.gz	CAGE22_2_Vest-06_blac03B_rev.fastq.gz
Vest-07_pusc07	CAGE22_2	KH03	07_PC07	Vestnesa	reference inside	Ref. in	78.7008	7.01613	2022-05-17	1393	x	x	28.3	at 16cm	CAGE22_2_Vest-07_pusc07_fwd.fastq.gz	CAGE22_2_Vest-07_pusc07_rev.fastq.gz
Vest-07_pusc08	CAGE22_2	KH03	07_PC08	Vestnesa	reference inside	Ref. in	78.7008	7.01733	2022-05-17	1393	x				CAGE22_2_Vest-07_pusc08_fwd.fastq.gz	CAGE22_2_Vest-07_pusc08_rev.fastq.gz
Vest-07_pusc09	CAGE22_2	KH03	07_PC09	Vestnesa	reference inside	Ref. in	78.7009	7.01722	2022-05-17	1393	x				CAGE22_2_Vest-07_pusc09_fwd.fastq.gz	CAGE22_2_Vest-07_pusc09_rev.fastq.gz
Vest-07_pusc10	CAGE22_2	KH03	07-pusc10	Vestnesa	microbial mat	Mat	78.7014	7.01728	2022-05-17	1411		x			---	---
Vest-07_pusc11	CAGE22_2	KH03	07_PC11	Vestnesa	microbial mat	Mat	78.7014	7.01728	2022-05-17	1393	x		0.2	Values from twin core: Vest-07_pusc10 at 14cm	CAGE22_2_Vest-07_pusc11_fwd.fastq.gz	CAGE22_2_Vest-07_pusc11_rev.fastq.gz
Vest-08_blac06A	CAGE22_2	KH03	08_BC_06A	Vestnesa	tubeworms	Tub	78.7013	7.01505	2022-05-18	1397	x				CAGE22_2_Vest-08_blac06A_fwd.fastq.gz	CAGE22_2_Vest-08_blac06A_rev.fastq.gz
Vest-08_blac06B	CAGE22_2	KH03	08_BC_06B	Vestnesa	tubeworms	Tub	78.7013	7.01505	2022-05-18	1397	x				CAGE22_2_Vest-08_blac06B_fwd.fastq.gz	CAGE22_2_Vest-08_blac06B_rev.fastq.gz
Vest-13_pusc01	CAGE22_2	KH03	13_PC01	Vestnesa	mixed microbial mat_tub	Mat_tub	78.7001	7.01509	2022-05-21	1391	x				CAGE22_2_Vest-13_pusc01_fwd.fastq.gz	CAGE22_2_Vest-13_pusc01_rev.fastq.gz
Vest-13_pusc02	CAGE22_2	KH03	13_PC02	Vestnesa	mixed microbial mat_tub	Mat_tub	78.7001	7.01509	2022-05-21	1391	x				CAGE22_2_Vest-13_pusc02_fwd.fastq.gz	CAGE22_2_Vest-13_pusc02_rev.fastq.gz
Vest-MUC_MUC1	CAGE22_2	KH03	MUC_MUC1	Vestnesa	reference outside	Ref. out	78.7219	7.0322	2022-05-14	1396	x				CAGE22_2_Vest-MUC_MUC1_fwd.fastq.gz	CAGE22_2_Vest-MUC_MUC1_rev.fastq.gz
Vest-MUC_MUC2	CAGE22_2	KH03	MUC_MUC2	Vestnesa	reference outside	Ref. out	78.7226	7.00927	2022-05-14	1396	x				CAGE22_2_Vest-MUC_MUC2_fwd.fastq.gz	CAGE22_2_Vest-MUC_MUC2_rev.fastq.gz
Vest-MUC_MUC3	CAGE22_2	KH03	MUC_MUC3	Vestnesa	reference outside	Ref. out	78.7226	7.0259	2022-05-14	1396	x				CAGE22_2_Vest-MUC_MUC3_fwd.fastq.gz	CAGE22_2_Vest-MUC_MUC3_rev.fastq.gz
Vest-MC04	CAGE22_2	KH03	MUC-04	Vestnesa	mixed microbial mat_tub	Mat_tub	78.7036	7.02498	2022-05-15	1396	x	x	28.8	at 15cm	CAGE22_2_Vest-MC04_fwd.fastq.gz	CAGE22_2_Vest-MC04_rev.fastq.gz
